# Supplementary material for: Unveiling Genetic Loci for Root Morphology and Salt Response at Rice Seedling Stage via Genome-Wide Association Studies
Source: Life (Basel). 2025 Oct 13;15(10):1595. doi: 10.3390/life15101595 (PMC12565415; doi:10.3390/life15101595)
Supplement: Supplementary file 1 [file life-15-01595-s001.zip]

Archive with 1 entries (1 files):
- life-3876230-supplementary.pdf
